# Supplementary material for: Evaluation of a Proportional Response Addition Approach to Mixture Risk Assessment and Predictive Toxicology Using Data on Four Trihalomethanes from the U.S. EPA’s Multiple-Purpose Design Study
Source: Toxics. 2024 Mar 25;12(4):240. doi: 10.3390/toxics12040240 (PMC11053411; doi:10.3390/toxics12040240)
Supplement: Supplementary file 1 [file toxics-12-00240-s001.zip]

Archive with 1 entries (1 files):
- toxics-2904092-supplementary.pdf
